# Supplementary material for: Autoencoder-Enhanced Hierarchical Mondrian Anonymization via Latent Representations
Source: Entropy (Basel). 2026 Mar 25;28(4):372. doi: 10.3390/e28040372 (PMC13114924; doi:10.3390/e28040372)
Supplement: Supplementary file 1 [file entropy-28-00372-s001.zip]

Archive with 1 entries (1 files):
- entropy-4155348-supplementary.pdf
